# Supplementary material for: Trichomonas vaginalis Legumain-2, TvLEGU-2, Is an Immunogenic Cysteine Peptidase Expressed during Trichomonal Infection
Source: Pathogens. 2024 Jan 27;13(2):119. doi: 10.3390/pathogens13020119 (PMC10892250; doi:10.3390/pathogens13020119)
Supplement: Supplementary file 1 [file pathogens-13-00119-s001.zip]

Archive with 7 entries (7 files):
- New Supplementary Figure S5 260124.pdf
- New Supplementary Figure S6 260124.pdf
- New Supplementary Figure S7 260124.pdf
- Supplementary Figure S1 sent 260124.pdf
- Supplementary Figure S2 sent 260124.pdf
- Supplementary Figure S3 sent 260124.pdf
- Supplementary Figure S4 sent 260124.pdf
